# Supplementary material for: Emerging cardiovascular toxicity associated with CDK4/6 inhibitors: real-world insights from the FDA adverse event reporting system
Source: Front Pharmacol. 2025 May 30;16:1558128. doi: 10.3389/fphar.2025.1558128 (PMC12162638; doi:10.3389/fphar.2025.1558128)
Supplement: Supplementary file 1 [file Table2.xlsx]

## Sheet: Sheet1
Table S1: Detailed Standard MedDRA Queries (SMQ) and Preferred Terms (PT) for the identification of cardiovascular events.
SMQ	PTs
Cardiac Failure	Acute left ventricular failure
	Cor pulmonale acute
	Acute pulmonary oedema
	Cor pulmonale chronic
	Acute right ventricular failure
	Ejection fraction decreased
	Cardiac asthma
	Hepatic congestion
	Cardiac failure
	Hepatojugular reflux
	Cardiac failure acute
	Left ventricular failure
	Cardiac failure chronic
	Low cardiac output syndrome
	Cardiac failure congestive
	Neonatal cardiac failure
	Cardiac failure high output
	Obstructive shock
	Cardiogenic shock
	Pulmonary oedema
	Cardiopulmonary failure
	Pulmonary oedema neonatal
	Cardiorenal syndrome
	Radiation associated cardiac failure
	Chronic left ventricular failure
	Right ventricular ejection fraction decreased
	Chronic right ventricular failure
	Right ventricular failure
	Cor pulmonale
	Ventricular failure
Cardiomyopathy	Atrial septal defect acquired
	Hypertensive cardiomyopathy
	Biopsy heart abnormal
	Hypertrophic cardiomyopathy
	Cardiac amyloidosis
	Ischaemic cardiomyopathy
	Cardiac hypertrophy
	Kearns-Sayre syndrome
	Cardiac sarcoidosis
	Metabolic cardiomyopathy
	Cardiac septal hypertrophy
	Muscular dystrophy
	Cardiac siderosis
	Myocardial calcification
	Cardiomyopathy
	Myocardial fibrosis
	Cardiomyopathy acute
	Myocardial haemorrhage
	Cardiomyopathy alcoholic
	Non-obstructive cardiomyopathy
	Cardiomyopathy neonatal
	Peripartum cardiomyopathy
	Cardiotoxicity
	Pulmonary arterial wedge pressure increased
	Congestive cardiomyopathy
	Restrictive cardiomyopathy
	Cytotoxic cardiomyopathy
	Right ventricular ejection fraction decreased
	Diabetic cardiomyopathy
	Stress cardiomyopathy
	Ejection fraction abnormal
	Tachycardia induced cardiomyopathy
	Ejection fraction decreased
	Thyrotoxic cardiomyopathy
	Eosinophilic myocarditis
	Ventricular septal defect acquired
	HIV cardiomyopathy
	Viral cardiomyopathy
Hypertension	Accelerated hypertension
	Hypertensive heart disease
	Blood pressure ambulatory increased
	Hypertensive nephropathy
	Blood pressure diastolic increased
	Labile hypertension
	Blood pressure inadequately controlled
	Malignant hypertension
	Blood pressure increased
	Malignant hypertensive heart disease
	Blood pressure management
	Malignant renal hypertension
	Blood pressure orthostatic increased
	Maternal hypertension affecting foetus
	Blood pressure systolic increased
	Mean arterial pressure increased
	Diastolic hypertension
	Metabolic syndrome
	Eclampsia
	Neurogenic hypertension
	Endocrine hypertension
	Orthostatic hypertension
	Essential hypertension
	Page kidney
	Gestational hypertension
	Pre-eclampsia
	HELLP syndrome
	Prehypertension
	Hyperaldosteronism
	Primary hyperaldosteronism
	Hypertension
	Procedural hypertension
	Hypertension neonatal
	Renal hypertension
	Hypertensive angiopathy
	Renal sympathetic nerve ablation
	Hypertensive cardiomegaly
	Renovascular hypertension
	Hypertensive cardiomyopathy
	Retinopathy hypertensive
	Hypertensive cerebrovascular disease
	Secondary aldosteronism
	Hypertensive crisis
	Secondary hypertension
	Hypertensive emergency
	Supine hypertension
	Hypertensive encephalopathy
	Systolic hypertension
	Hypertensive end-organ damage
	Withdrawal hypertension
Pulmonary hypertension	Acute right ventricular failure
	Pulmonary valve incompetence
	Cardiac ventriculogram right abnormal
	Pulmonary vascular resistance abnormality
	Central venous pressure increased
	Pulmonary vein occlusion
	Chronic right ventricular failure
	Pulmonary vein stenosis
	Cor pulmonale
	Pulmonary veno-occlusive disease
	Cor pulmonale acute
	Right atrial dilatation
	Cor pulmonale chronic
	Right atrial enlargement
	Portopulmonary hypertension
	Right atrial hypertrophy
	Pulmonary arterial hypertension
	Right atrial pressure increased
	Pulmonary arterial pressure abnormal
	Right ventricular dilatation
	Pulmonary arterial pressure increased
	Right ventricular dysfunction
	Pulmonary arterial wedge pressure increased
	Right ventricular enlargement
	Pulmonary artery dilatation
	Right ventricular failure
	Pulmonary artery thrombosis
	Right ventricular heave
	Pulmonary artery wall hypertrophy
	Right ventricular hypertension
	Pulmonary capillary haemangiomatosis
	Right ventricular hypertrophy
	Pulmonary endarterectomy
	Right ventricular systolic pressure increased
	Pulmonary hypertension
	Tricuspid valve incompetence
	Pulmonary hypertensive crisis
	Vascular resistance pulmonary increased
	Pulmonary tumour thrombotic microangiopathy
Other ischaemic heart disease	Angina pectoris
	Angina unstable
	Anginal equivalent
	Arteriosclerosis coronary artery
	Arteriospasm coronary
	Coronary angioplasty
	Coronary arterial stent insertion
	Coronary artery bypass
	Coronary artery compression
	Coronary artery disease
	Coronary artery dissection
	Coronary artery insufficiency
	Coronary artery restenosis
	Coronary artery stenosis
	Coronary artery surgery
	Coronary brachytherapy
	Coronary bypass stenosis
	Coronary endarterectomy
	Coronary no-reflow phenomenon
	Coronary ostial stenosis
	Coronary revascularisation
	Coronary vascular graft stenosis
	Dissecting coronary artery aneurysm
	ECG signs of myocardial ischaemia
	External counterpulsation
	Haemorrhage coronary artery
	Ischaemic cardiomyopathy
	Ischaemic mitral regurgitation
	Microvascular coronary artery disease
	Myocardial hypoxia
	Myocardial ischaemia
	Percutaneous coronary intervention
	Postinfarction angina
	Prinzmetal angina
	Stress cardiomyopathy
	Subclavian coronary steal syndrome
	Subendocardial ischaemia
Myocardial infarction	Acute coronary syndrome
	Acute myocardial infarction
	Angina unstable
	Blood creatine phosphokinase MB abnormal
	Blood creatine phosphokinase MB increased
	Coronary artery embolism
	Coronary artery occlusion
	Coronary artery reocclusion
	Coronary artery thrombosis
	Coronary bypass thrombosis
	Coronary vascular graft occlusion
	Kounis syndrome
	Myocardial infarction
	Myocardial necrosis
	Myocardial reperfusion injury
	Myocardial stunning
	Papillary muscle infarction
	Periprocedural myocardial infarction
	Post procedural myocardial infarction
	Silent myocardial infarction
	Troponin I increased
	Troponin increased
	Troponin T increased
Torsade de pointes/QT Prolongation	Electrocardiogram QT interval abnormal
	Long QT syndrome congenital
	Electrocardiogram QT prolonged
	Torsade de pointes
	Long QT syndrome
	Ventricular tachycardia
Cardiac arrhythmia	Chronotropic incompetence
	Withdrawal arrhythmia
	Electrocardiogram repolarisation abnormality
	Accelerated idioventricular rhythm
	Electrocardiogram RR interval prolonged
	Cardiac fibrillation
	Cardiac flutter
	Electrocardiogram U wave inversion
	Parasystole
	Electrocardiogram U wave present
	Rhythm idioventricular
	Electrocardiogram U-wave abnormality
	Torsade de pointes
	Sinus arrhythmia
	Sinus bradycardia
	Sudden cardiac death
	Ventricular arrhythmia
	Arrhythmia
	Ventricular extrasystoles
	Heart alternation
	Ventricular fibrillation
	Heart rate irregular
	Ventricular flutter
	Pacemaker generated arrhythmia
	Ventricular parasystole
	Pacemaker syndrome
	Ventricular pre-excitation
	Paroxysmal arrhythmia
	Ventricular tachyarrhythmia
	Pulseless electrical activity
	Ventricular tachycardia
	Reperfusion arrhythmia
Embolic and thrombotic events, arterial	Acute aortic syndrome
	Acute myocardial infarction
	Amaurosis
	Amaurosis fugax
	Angioplasty
	Aortic bypass
	Aortic embolus
	Aortic surgery
	Aortic thrombosis
	Aortogram abnormal
	Arterectomy
	Arterectomy with graft replacement
	Arterial angioplasty
	Arterial bypass occlusion
	Arterial bypass operation
	Arterial bypass thrombosis
	Arterial graft
	Arterial occlusive disease
	Arterial revascularisation
	Arterial stent insertion
	Arterial therapeutic procedure
	Arterial thrombosis
	Arteriogram abnormal
	Arteriogram carotid abnormal
	Arteriotomy
	Atherectomy
	Atherosclerotic plaque rupture
	Atrial appendage closure
	Atrial appendage resection
	Basal ganglia infarction
	Basilar artery occlusion
	Basilar artery thrombosis
	Blindness transient
	Brachiocephalic artery occlusion
	Capsular warning syndrome
	Carotid angioplasty
	Carotid arterial embolus
	Carotid artery bypass
	Carotid artery occlusion
	Carotid artery stent insertion
	Carotid artery thrombosis
	Carotid endarterectomy
	Cerebellar artery occlusion
	Cerebellar artery thrombosis
	Cerebral artery embolism
	Cerebral artery occlusion
	Cerebral artery stent insertion
	Cerebral artery thrombosis
	Cerebral hypoperfusion
	Cerebrovascular insufficiency
	Cerebrovascular stenosis
	Coeliac artery occlusion
	Coronary angioplasty
	Coronary arterial stent insertion
	Coronary artery bypass
	Coronary artery embolism
	Coronary artery occlusion
	Coronary artery reocclusion
	Coronary artery surgery
	Coronary artery thrombosis
	Coronary endarterectomy
	Coronary revascularisation
	Coronary vascular graft occlusion
	Embolia cutis medicamentosa
	Embolism arterial
	Endarterectomy
	Femoral artery embolism
	Hepatic artery embolism
	Hepatic artery occlusion
	Hepatic artery thrombosis
	Hypothenar hammer syndrome
	Iliac artery embolism
	Iliac artery occlusion
	Internal capsule infarction
	Intra-aortic balloon placement
	Intraoperative cerebral artery occlusion
	Ischaemic cerebral infarction
	Ischaemic stroke
	Lacunar infarction
	Leriche syndrome
	Mesenteric arterial occlusion
	Mesenteric arteriosclerosis
	Mesenteric artery embolism
	Mesenteric artery stenosis
	Mesenteric artery stent insertion
	Mesenteric artery thrombosis
	Myocardial infarction
	Myocardial necrosis
	Ophthalmic artery thrombosis
	Papillary muscle infarction
	Penile artery occlusion
	Percutaneous coronary intervention
	Peripheral arterial occlusive disease
	Peripheral arterial reocclusion
	Peripheral artery angioplasty
	Peripheral artery bypass
	Peripheral artery occlusion
	Peripheral artery stent insertion
	Peripheral artery surgery
	Peripheral artery thrombosis
	Peripheral embolism
	Peripheral endarterectomy
	Popliteal artery entrapment syndrome
	Post procedural myocardial infarction
	Postinfarction angina
	Precerebral artery occlusion
	Precerebral artery thrombosis
	Profundaplasty
	Pulmonary artery occlusion
	Pulmonary artery therapeutic procedure
	Pulmonary artery thrombosis
	Pulmonary endarterectomy
	Pulmonary tumour thrombotic microangiopathy
	Renal artery angioplasty
	Renal artery occlusion
	Renal artery thrombosis
	Renal embolism
	Retinal artery embolism
	Retinal artery occlusion
	Retinal artery thrombosis
	Silent myocardial infarction
	Spinal artery embolism
	Spinal artery thrombosis
	Splenic artery thrombosis
	Splenic embolism
	Stress cardiomyopathy
	Subclavian artery embolism
	Subclavian artery occlusion
	Subclavian artery thrombosis
	Thromboembolectomy
	Thrombotic microangiopathy
	Thrombotic thrombocytopenic purpura
	Transient ischaemic attack
	Truncus coeliacus thrombosis
	Vascular pseudoaneurysm thrombosis
	Vertebral artery occlusion
	Vertebral artery thrombosis
	Visual acuity reduced transiently
Embolic and thrombotic events, venous	Aseptic cavernous sinus thrombosis
	Axillary vein thrombosis
	Brachiocephalic vein occlusion
	Brachiocephalic vein thrombosis
	Budd-Chiari syndrome
	Catheterisation venous
	Cavernous sinus thrombosis
	Central venous catheterisation
	Cerebral venous sinus thrombosis
	Cerebral venous thrombosis
	Compression garment application
	Deep vein thrombosis
	Deep vein thrombosis postoperative
	Embolism venous
	Hepatic vein embolism
	Hepatic vein occlusion
	Hepatic vein thrombosis
	Homans' sign positive
	Iliac vein occlusion
	Inferior vena cava syndrome
	Inferior vena caval occlusion
	Jugular vein embolism
	Jugular vein occlusion
	Jugular vein thrombosis
	Mahler sign
	May-Thurner syndrome
	Mesenteric vein thrombosis
	Mesenteric venous occlusion
	Obstetrical pulmonary embolism
	Obstructive shock
	Ophthalmic vein thrombosis
	Ovarian vein thrombosis
	Paget-Schroetter syndrome
	Pelvic venous thrombosis
	Penile vein thrombosis
	Peripheral vein occlusion
	Peripheral vein thrombus extension
	Phlebectomy
	Portal vein cavernous transformation
	Portal vein embolism
	Portal vein occlusion
	Portal vein thrombosis
	Portosplenomesenteric venous thrombosis
	Post procedural pulmonary embolism
	Post thrombotic syndrome
	Postoperative thrombosis
	Postpartum venous thrombosis
	Pulmonary embolism
	Pulmonary infarction
	Pulmonary microemboli
	Pulmonary thrombosis
	Pulmonary vein occlusion
	Pulmonary veno-occlusive disease
	Pulmonary venous thrombosis
	Renal vein embolism
	Renal vein occlusion
	Renal vein thrombosis
	Retinal vein occlusion
	Retinal vein thrombosis
	Septic pulmonary embolism
	SI QIII TIII pattern
	Splenic vein occlusion
	Splenic vein thrombosis
	Subclavian vein occlusion
	Subclavian vein thrombosis
	Superior sagittal sinus thrombosis
	Superior vena cava occlusion
	Superior vena cava syndrome
	Thrombophlebitis
	Thrombophlebitis migrans
	Thrombophlebitis neonatal
	Thrombophlebitis superficial
	Thrombosed varicose vein
	Thrombosis corpora cavernosa
	Transverse sinus thrombosis
	Vena cava embolism
	Vena cava filter insertion
	Vena cava filter removal
	Vena cava thrombosis
	Venogram abnormal
	Venoocclusive disease
	Venoocclusive liver disease
	Venous angioplasty
	Venous occlusion
	Venous operation
	Venous recanalisation
	Venous repair
	Venous stent insertion
	Venous thrombosis
	Venous thrombosis in pregnancy
	Venous thrombosis limb
	Venous thrombosis neonatal
	Visceral venous thrombosis
Embolic and thrombotic events, vessel type unspecified and mixed arterial and venous	Administration site thrombosis
	Adrenal thrombosis
	Angiogram abnormal
	Angiogram cerebral abnormal
	Angiogram peripheral abnormal
	Antiphospholipid syndrome
	Application site thrombosis
	Arteriovenous fistula occlusion
	Arteriovenous fistula thrombosis
	Arteriovenous graft thrombosis
	Artificial blood vessel occlusion
	Atrial thrombosis
	Basal ganglia stroke
	Bone infarction
	Brain stem embolism
	Brain stem infarction
	Brain stem stroke
	Brain stem thrombosis
	Cardiac ventricular thrombosis
	Catheter site thrombosis
	Cerebellar embolism
	Cerebellar infarction
	Cerebral congestion
	Cerebral infarction
	Cerebral infarction foetal
	Cerebral ischaemia
	Cerebral microembolism
	Cerebral microinfarction
	Cerebral septic infarct
	Cerebral thrombosis
	Cerebral vascular occlusion
	Cerebrospinal thrombotic tamponade
	Cerebrovascular accident
	Cerebrovascular accident prophylaxis
	Cerebrovascular disorder
	Cerebrovascular operation
	Choroidal infarction
	Collateral circulation
	Coronary bypass thrombosis
	Device embolisation
	Device occlusion
	Device related thrombosis
	Diplegia
	Directional Doppler flow tests abnormal
	Disseminated intravascular coagulation
	Disseminated intravascular coagulation in newborn
	Embolic cerebellar infarction
	Embolic cerebral infarction
	Embolic pneumonia
	Embolic stroke
	Embolism
	Eye infarction
	Fluorescence angiogram abnormal
	Foetal cerebrovascular disorder
	Gastric infarction
	Graft thrombosis
	Haemorrhagic adrenal infarction
	Haemorrhagic cerebral infarction
	Haemorrhagic infarction
	Haemorrhagic stroke
	Haemorrhagic transformation stroke
	Haemorrhoids thrombosed
	Hemiparesis
	Hemiplegia
	Heparin-induced thrombocytopenia
	Hepatic infarction
	Hepatic vascular thrombosis
	Implant site thrombosis
	Incision site vessel occlusion
	Infarction
	Infusion site thrombosis
	Injection site thrombosis
	Inner ear infarction
	Instillation site thrombosis
	Intestinal infarction
	Intracardiac mass
	Intracardiac thrombus
	Lambl's excrescences
	Medical device site thrombosis
	Mesenteric vascular insufficiency
	Mesenteric vascular occlusion
	Microembolism
	Monoparesis
	Monoplegia
	Optic nerve infarction
	Pancreatic infarction
	Paradoxical embolism
	Paraneoplastic thrombosis
	Paraparesis
	Paraplegia
	Paresis
	Peripheral revascularisation
	Pituitary infarction
	Placental infarction
	Pneumatic compression therapy
	Portal shunt procedure
	Post procedural stroke
	Postpartum thrombosis
	Prosthetic cardiac valve thrombosis
	Prosthetic vessel implantation
	Quadriparesis
	Quadriplegia
	Renal infarct
	Renal vascular thrombosis
	Retinal infarction
	Retinal vascular thrombosis
	Revascularisation procedure
	Shunt occlusion
	Shunt thrombosis
	Spinal cord infarction
	Spinal stroke
	Splenic infarction
	Splenic thrombosis
	Stoma site thrombosis
	Stroke in evolution
	Strokectomy
	Surgical vascular shunt
	Testicular infarction
	Thalamic infarction
	Thrombectomy
	Thromboangiitis obliterans
	Thrombolysis
	Thrombosis
	Thrombosis in device
	Thrombosis mesenteric vessel
	Thrombosis prophylaxis
	Thrombotic cerebral infarction
	Thrombotic stroke
	Thyroid infarction
	Tumour embolism
	Tumour thrombectomy
	Tumour thrombosis
	Ultrasonic angiogram abnormal
	Ultrasound Doppler abnormal
	Umbilical cord occlusion
	Umbilical cord thrombosis
	Vaccination site thrombosis
	Vascular access site thrombosis
	Vascular device occlusion
	Vascular graft
	Vascular graft occlusion
	Vascular graft thrombosis
	Vascular operation
	Vascular stent insertion
	Vascular stent occlusion
	Vascular stent thrombosis
	Vasodilation procedure
	Vessel puncture site occlusion
	Vessel puncture site thrombosis
	Visual midline shift syndrome
Noninfectious myocarditis/pericarditis	Giant cell myocarditis
	Myocarditis
	Myopericarditis
	Pericarditis
	Pericarditis adhesive
	Pericarditis constrictive
	Pleuropericarditis
	Carditis
	Autoimmune myocarditis
	Autoimmune pericarditis
	Hypersensitivity myocarditis
	Immune-mediated myocarditis
	Chronic myocarditis
	Immune-mediated pericarditis
