# Supplementary material for: Emerging cardiovascular toxicity associated with CDK4/6 inhibitors: real-world insights from the FDA adverse event reporting system
Source: Front Pharmacol. 2025 May 30;16:1558128. doi: 10.3389/fphar.2025.1558128 (PMC12162638; doi:10.3389/fphar.2025.1558128)
Supplement: Supplementary file 2 [file Table3.xlsx]

## Sheet: Sheet1
Table S3 Two - by - two contingency table for disproportionality analysis.
	Number of CVAEs	Number of other AEs	Total
Target Drug	a	b	a + b
Other drugs	c	d	c + d
Total	a + c	b + d	a + b + c + d
CVAEs: cardiovascular adverse events. Target Drug, indicated Abemaciclib or Palbociclib or Ribociclib. a, number of CVAEs of target drug alone; b, number of other adverse events of target drug alone; c, number of CVAEs of other drugs except for target drug; d, number of other adverse events of other drugs except for target drug.
