# Supplementary material for: Emerging cardiovascular toxicity associated with CDK4/6 inhibitors: real-world insights from the FDA adverse event reporting system
Source: Front Pharmacol. 2025 May 30;16:1558128. doi: 10.3389/fphar.2025.1558128 (PMC12162638; doi:10.3389/fphar.2025.1558128)
Supplement: Supplementary file 3 [file Table4.xlsx]

## Sheet: Sheet1
Table S4. Most frequently reported cardiovascular adverse events identifying CDK4/6i as primary suspect.
	Characteristics	Abemaciclib			Palbociclib			Ribociclib			CDK4/6i
		PTs	Number	Proportion	PTs	Number	Proportion	PTs	Number	Proportion	PTs	Number	Proportion
	1	Pulmonary embolism	90	0.155979	Thrombosis	366	0.119374	Electrocardiogram QT prolonged	305	0.163978	Thrombosis	567	0.103035
	2	Thrombosis	72	0.124783	Cerebrovascular accident	329	0.107306	Hypertension	201	0.108065	Hypertension	523	0.0950391
	3	Cerebrovascular accident	46	0.0797227	Hypertension	307	0.10013	Pulmonary oedema	157	0.0844086	Cerebrovascular accident	480	0.0872251
	4	Deep vein thrombosis	46	0.0797227	Pulmonary oedema	288	0.0939335	Thrombosis	129	0.0693548	Pulmonary embolism	479	0.0870434
	5	Cardiac failure	34	0.0589255	Blood pressure increased	278	0.0906719	Pulmonary embolism	112	0.0602151	Pulmonary oedema	468	0.0850445
	6	Pulmonary oedema	23	0.0398614	Pulmonary embolism	277	0.0903457	Arrhythmia	105	0.0564516	Blood pressure increased	372	0.0675995
	7	Embolism venous	23	0.0398614	Myocardial infarction	161	0.0525114	Cerebrovascular accident	105	0.0564516	Electrocardiogram QT prolonged	339	0.0616028
	8	Myocardial infarction	18	0.0311958	Deep vein thrombosis	110	0.0358774	Cardiac failure	85	0.0456989	Myocardial infarction	255	0.0463384
	9	Transient ischaemic attack	15	0.0259965	Pulmonary thrombosis	109	0.0355512	Blood pressure increased	81	0.0435484	Cardiac failure	228	0.0414319
	10	Hypertension	15	0.0259965	Cardiac failure	109	0.0355512	Myocardial infarction	76	0.0408602	Deep vein thrombosis	184	0.0334363
	PTs:Prefered Terms； CDK4/6i:Cyclin-dependent kinase 4 and 6 inhibitors.
