# Supplementary material for: Emerging cardiovascular toxicity associated with CDK4/6 inhibitors: real-world insights from the FDA adverse event reporting system
Source: Front Pharmacol. 2025 May 30;16:1558128. doi: 10.3389/fphar.2025.1558128 (PMC12162638; doi:10.3389/fphar.2025.1558128)
Supplement: Supplementary file 4 [file Table1.xlsx]

## Sheet: Sheet1
Table S1. Comprehensive inventory of Preferred Terms (PT) employed to characterize the breast cancer population in the present study.
SMQ	PTs
Breast neoplasms, malignant and unspecified	Apocrine breast carcinoma
	Breast cancer female
	Breast cancer in situ
	Breast cancer male
	Breast cancer metastatic
	Breast cancer recurrent
	Breast cancer stage I
	Breast cancer stage II
	Breast cancer stage III
	Breast cancer stage IV
	Breast cancer
	Breast sarcoma metastatic
	Breast sarcoma recurrent
	Breast sarcoma
	Electron radiation therapy to breast
	Extended radical mastectomy
	Gamma radiation therapy to breast
	HER2 low breast cancer
	HER2 negative breast cancer
	HER2 positive breast cancer
	Hormone receptor negative HER2 positive breast cancer
	Hormone receptor positive breast cancer
	Hormone receptor positive HER2 negative breast cancer
	Hormone refractory breast cancer
	Inflammatory carcinoma of breast recurrent
	Inflammatory carcinoma of breast stage III
	Inflammatory carcinoma of breast stage IV
	Inflammatory carcinoma of the breast
	Intraductal papillary breast neoplasm
	Intraductal proliferative breast lesion
	Invasive breast carcinoma
	Invasive ductal breast carcinoma
	Invasive lobular breast carcinoma
	Invasive papillary breast carcinoma
	Lobular breast carcinoma in situ
	Malignant nipple neoplasm female
	Malignant nipple neoplasm male
	Malignant nipple neoplasm
	Mastectomy
	Medullary carcinoma of breast
	Metaplastic breast carcinoma
	Modified radical mastectomy
	Mucinous breast carcinoma
	Neuroendocrine breast tumour
	Oestrogen receptor assay positive
	Paget's disease of nipple
	Photon radiation therapy to breast
	Postmastectomy lymphoedema syndrome
	Primary breast lymphoma
	Progesterone receptor assay positive
	Radical mastectomy
	Radiotherapy to breast
	Secretory breast carcinoma
	Simple mastectomy
	Squamous cell breast carcinoma
	Triple negative breast cancer
	Triple positive breast cancer
	Tubular breast carcinoma
	X-ray therapy to breast
	Antioestrogen therapy
	Breast conserving surgery
	Breast reconstruction
	Adenomyoepithelioma of breast
	Breast neoplasm
	Breast tumour excision
	Nipple neoplasm
	Phyllodes tumour
	Biopsy breast abnormal
	Breast calcifications
	Breast dysplasia
	Breast proliferative changes
	Computerised tomogram breast abnormal
	Wave reflector breast lesion localisation
